# Supplementary material for: Chemical Composition of Volatile Compounds in Apis mellifera Propolis from the Northeast Region of Pará State, Brazil
Source: Molecules. 2021 Jun 7;26(11):3462. doi: 10.3390/molecules26113462 (PMC8201256; doi:10.3390/molecules26113462)
Supplement: Supplementary file 1 [file molecules-26-03462-s001.zip]

Archive with 1 entries (1 files):
- molecules-1202220-supplementary.pdf
